# Supplementary material for: Synthesis and Structural Modulation of Nanoporous Copper Films by Magnetron Sputtering and One-Step Dealloying
Source: Materials (Basel). 2024 Nov 21;17(23):5705. doi: 10.3390/ma17235705 (PMC11641967; doi:10.3390/ma17235705)
Supplement: Supplementary file 1 [file materials-17-05705-s001.zip]

Archive with 1 entries (1 files):
- materials-3317263-supplementary.pdf
